# Supplementary material for: Nursing Student Satisfaction with the Teaching Methodology Followed during the COVID-19 Pandemic
Source: Healthcare (Basel). 2022 Mar 22;10(4):597. doi: 10.3390/healthcare10040597 (PMC9032741; doi:10.3390/healthcare10040597)
Supplement: Supplementary file 1 [file healthcare-10-00597-s001.zip]

Archive with 1 entries (1 files):
- Supplementary Material Healthcare.pdf
